# Supplementary material for: Dietary Fat and Polyunsaturated Fatty Acid Intakes during Childhood Are Prospectively Associated with Puberty Timing Independent of Dietary Protein
Source: Nutrients. 2022 Jan 10;14(2):275. doi: 10.3390/nu14020275 (PMC8778261; doi:10.3390/nu14020275)
Supplement: Supplementary file 1 [file nutrients-14-00275-s001.zip]

Archive with 1 entries (1 files):
- nutrients-1456179-supplementary.pdf
